# Supplementary material for: Surveillance Study of Klebsiella pneumoniae in the Giant Panda Revealed High Genetic Diversity and Antibiotic Therapy Challenge
Source: Antibiotics (Basel). 2022 Apr 1;11(4):473. doi: 10.3390/antibiotics11040473 (PMC9030629; doi:10.3390/antibiotics11040473)
Supplement: Supplementary file 1 [file antibiotics-11-00473-s001.zip]

Archive with 1 entries (1 files):
- antibiotics-1636381-supplementary.pdf
